# Supplementary material for: Electronic Peculiarities of a Self-Assembled M12L24 Nanoball (M = Pd+2, Cr, or Mo)
Source: Molecules. 2019 Feb 21;24(4):771. doi: 10.3390/molecules24040771 (PMC6412375; doi:10.3390/molecules24040771)
Supplement: Supplementary file 1 [file molecules-24-00771-s001.zip]

Archive with 3 entries (3 files):
- SupplemetaryInformation/Ligand.xyz
- SupplemetaryInformation/Nanoball_Mo.xyz
- SupplemetaryInformation/Supporting_Information.docx
