# Supplementary material for: Electronic Peculiarities of a Self-Assembled M12L24 Nanoball (M = Pd+2, Cr, or Mo)
Source: Molecules. 2019 Feb 21;24(4):771. doi: 10.3390/molecules24040771 (PMC6412375; doi:10.3390/molecules24040771)
Supplement: Supplementary file 1 [file molecules-24-00771-s001.zip › SupplemetaryInformation/Ligand.xyz]

37

H          6.28419       -3.52230       -0.00011
C          6.18029       -2.44230       -0.00001
C          4.91949       -1.85120       -0.00001
N          7.33249       -1.73800       -0.00001
C          4.82149       -0.44460       -0.00001
H          4.02299       -2.46040       -0.00001
C          7.23699       -0.39100        0.00010
C          6.02369        0.29240        0.00010
C          3.55799        0.20800       -0.00001
H          8.17669        0.15130        0.00010
H          5.99879        1.37610        0.00010
C          2.47569        0.77320       -0.00001
C          1.22079        1.44730       -0.00001
C          0.01279        0.70580       -0.00001
C          1.19379        2.85610       -0.00001
C         -1.21271        1.41500       -0.00001
C          0.05529       -0.79660       -0.00001
C         -0.01981        3.53900       -0.00011
H          2.13269        3.39890       -0.00001
C         -1.21481        2.82680       -0.00011
C         -2.46331        0.73080       -0.00001
H          0.59019       -1.17300       -0.88011
H          0.58879       -1.17290        0.88099
H         -0.95011       -1.22120       -0.00081
H         -0.03351        4.62360       -0.00011
H         -2.16621        3.34740       -0.00011
C         -3.55311        0.18000       -0.00001
C         -4.82441       -0.45720       -0.00001
C         -6.01721        0.29510        0.00010
C         -4.94081       -1.86250       -0.00011
C         -7.23921       -0.37260        0.00020
H         -5.97851        1.37830        0.00030
C         -6.20911       -2.43720       -0.00011
H         -4.05261       -2.48380       -0.00021
H         -8.17171        0.18200        0.00030
N         -7.35221       -1.71830       -0.00001
H         -6.32691       -3.51580       -0.00021
