# Supplementary material for: Electronic Peculiarities of a Self-Assembled M12L24 Nanoball (M = Pd+2, Cr, or Mo)
Source: Molecules. 2019 Feb 21;24(4):771. doi: 10.3390/molecules24040771 (PMC6412375; doi:10.3390/molecules24040771)
Supplement: Supplementary file 1 [file molecules-24-00771-s001.zip › SupplemetaryInformation/Nanoball_Mo.xyz]

828

H        -19.96920       -5.19602        1.13149
C        -19.32606       -4.30220        1.17188
C        -19.61971       -3.25376        2.04377
N        -18.24567       -4.28502        0.34605
C        -18.76343       -2.11681        2.11313
H        -20.51082       -3.32382        2.68560
C        -17.44177       -3.18943        0.36137
C        -17.65755       -2.11121        1.21477
C        -18.98862       -1.05937        3.02923
H        -16.59618       -3.19139       -0.34497
H        -16.97081       -1.25255        1.18674
C        -19.18574       -0.15619        3.85097
C        -19.50439        0.83500        4.82613
C        -18.54633        1.77279        5.28763
C        -20.82429        0.86794        5.36156
C        -18.89183        2.71195        6.29231
C        -21.17235        1.81228        6.33460
H        -21.57333        0.14648        5.00025
C        -20.21963        2.72161        6.80896
C        -17.94567        3.64069        6.81843
H        -22.19901        1.83526        6.73384
H        -20.49422        3.45455        7.58321
C        -17.18414        4.46105        7.34487
C        -16.31391        5.38081        7.98095
C        -15.07050        5.76686        7.40192
C        -16.62329        5.96411        9.24395
C        -14.22024        6.63551        8.08036
H        -14.77701        5.38389        6.41366
C        -15.71058        6.81468        9.86729
H        -17.57604        5.73861        9.74632
H        -13.26051        6.94869        7.63871
N        -14.51569        7.14230        9.30621
H        -15.93163        7.24840       10.85573
Mo       -17.68372       -5.93860       -0.76719
H        -13.70740        7.57152       13.31899
C        -13.31122        6.61478       12.94272
C        -13.22086        5.50165       13.78061
N        -12.92434        6.58094       11.63978
C        -12.69644        4.27165       13.28727
H        -13.55825        5.58849       14.82438
C        -12.42684        5.41569       11.14677
C        -12.29120        4.26859       11.92118
C        -12.58814        3.10808       14.08853
H        -12.14041        5.41537       10.08286
H        -11.88332        3.35373       11.46726
C        -12.50704        2.07633       14.76619
C        -12.48822        0.92054       15.60183
C        -11.73522       -0.23403       15.26849
C        -13.26236        0.92492       16.79787
C        -11.76810       -1.37627       16.10742
C        -13.29848       -0.20504       17.62349
H        -13.84135        1.82241       17.06471
C        -12.56857       -1.35101       17.28579
C        -11.02221       -2.55596       15.80981
H        -13.90606       -0.19332       18.54244
H        -12.60185       -2.23811       17.93680
C        -10.40889       -3.61379       15.62359
C         -9.71240       -4.82991       15.40939
C         -8.51908       -4.88193       14.63267
C        -10.16030       -6.06942       15.95106
C         -7.87393       -6.09645       14.41872
H         -8.09588       -3.96126       14.20515
C         -9.46676       -7.24858       15.67578
H        -11.06298       -6.11248       16.57899
H         -6.94258       -6.14677       13.83212
N         -8.34149       -7.27277       14.91302
H         -9.82161       -8.21428       16.06996
Mo       -13.06855        8.19660       10.34830
H         -9.65174      -11.19661       14.17242
C         -9.90279      -10.52058       13.33946
C        -11.00864      -10.77294       12.52594
N         -9.08949       -9.44673       13.15396
C        -11.31863       -9.89993       11.44271
H        -11.63433      -11.65456       12.73155
C         -9.37549       -8.59318       12.13482
C        -10.45036       -8.78292       11.27340
C        -12.41905      -10.11416       10.57673
H         -8.71057       -7.72207       12.02263
H        -10.63164       -8.05852       10.46608
C        -13.37558      -10.28688        9.81153
C        -14.50362      -10.55749        8.98199
C        -14.74286       -9.83594        7.78484
C        -15.41313      -11.58425        9.36822
C        -15.86576      -10.14348        6.97525
C        -16.52889      -11.87932        8.57567
H        -15.23448      -12.14325       10.29971
C        -16.75771      -11.17569        7.38706
C        -16.12802       -9.45051        5.75659
H        -17.22925      -12.67042        8.88783
H        -17.63380      -11.41410        6.76450
C        -16.41663       -8.90037        4.68689
C        -16.73447       -8.25732        3.46517
C        -16.05856       -7.07207        3.05456
C        -17.73700       -8.74388        2.57650
C        -16.38679       -6.45829        1.85055
H        -15.28012       -6.62937        3.69312
C        -17.99943       -8.07731        1.37846
H        -18.31251       -9.64894        2.82278
H        -15.88399       -5.53036        1.53523
N        -17.33724       -6.94796        1.01038
H        -18.76697       -8.45293        0.68287
Mo        -7.43168       -9.04171       14.33210
H         12.33007       -5.42961       15.40433
C         11.56460       -5.88953       14.75926
C         11.72542       -7.19062       14.27981
N         10.47463       -5.13144       14.46473
C         10.73570       -7.77312       13.43557
H         12.62599       -7.75708       14.56074
C          9.51140       -5.67323       13.67222
C          9.60488       -6.95664       13.14483
C         10.85276       -9.08351       12.90953
H          8.63097       -5.04343       13.46847
H          8.79332       -7.34134       12.51011
C         10.94015      -10.22627       12.44392
C         11.11774      -11.55648       11.96054
C         10.29245      -12.10136       10.94390
C         12.15697      -12.35816       12.51592
C         10.50911      -13.42264       10.47606
C         12.36204      -13.66755       12.06429
H         12.79680      -11.94149       13.30881
C         11.55546      -14.20046       11.05134
C          9.71183      -13.99766        9.44252
H         13.16325      -14.28092       12.50637
H         11.72312      -15.22863       10.69563
C          9.07079      -14.56304        8.54820
C          8.32579      -15.19749        7.52375
C          7.12810      -14.61970        7.01251
C          8.71751      -16.43884        6.94297
C          6.41394      -15.26045        6.00592
H          6.75548      -13.66795        7.41887
C          7.95266      -17.01244        5.92589
H          9.62552      -16.95678        7.28664
H          5.47635      -14.83041        5.61882
N          6.81355      -16.43797        5.45590
H          8.25470      -17.96683        5.46548
Mo        10.20824       -3.19022       15.14785
H          5.03771      -18.84286        6.48693
C          4.16161      -18.18021        6.40152
C          3.18824      -18.15556        7.40027
N          4.09089      -17.39589        5.29271
C          2.07636      -17.27000        7.29747
H          3.29884      -18.81663        8.27305
C          3.01421      -16.57847        5.15070
C          2.01113      -16.48384        6.11100
C          1.09969      -17.16702        8.31930
H          2.96897      -15.98423        4.22401
H          1.16493      -15.80129        5.94430
C          0.26997      -17.07406        9.23200
C         -0.63548      -17.05198       10.33436
C         -1.51197      -15.96247       10.57002
C         -0.64277      -18.15785       11.23290
C         -2.36367      -15.96299       11.70379
C         -1.50206      -18.16957       12.33793
H          0.03087      -19.00893       11.04881
C         -2.34914      -17.08286       12.58477
C         -3.22899      -14.86939       12.00519
H         -1.50676      -19.03493       13.01972
H         -3.01478      -17.09010       13.46161
C         -3.99158      -13.96061       12.35544
C         -4.84509      -12.91483       12.78749
C         -5.28158      -11.88421       11.90601
C         -5.30826      -12.82490       14.13231
C         -6.08262      -10.84876       12.37930
H         -4.99224      -11.90311       10.84511
C         -6.09656      -11.74637       14.53309
H         -5.03786      -13.59511       14.87018
H         -6.43500      -10.05188       11.70490
N         -6.47416      -10.75915       13.67752
H         -6.43736      -11.65708       15.57693
Mo         5.65463      -17.25319        3.94073
H         -6.54819       -8.81966       17.29386
C         -5.62772       -8.57089       16.74092
C         -4.44465       -8.28038       17.42227
N         -5.70903       -8.56563       15.38419
C         -3.26157       -7.95120       16.69902
H         -4.43949       -8.30917       18.52247
C         -4.59175       -8.25670       14.67464
C         -3.37964       -7.94244       15.27928
C         -2.03033       -7.66047       17.33675
H         -4.68591       -8.27804       13.57689
H         -2.50816       -7.70278       14.65251
C         -0.94203       -7.42836       17.87730
C          0.28168       -7.21645       18.57875
C          1.41829       -6.64519       17.95113
C          0.36465       -7.60644       19.94650
C          2.62789       -6.48398       18.67223
C          1.56061       -7.45055       20.65716
H         -0.51827       -8.04124       20.43983
C          2.68808       -6.90415       20.03237
C          3.79369       -5.91105       18.08041
H          1.61577       -7.76171       21.71258
H          3.62722       -6.78658       20.59473
C          4.84542       -5.42696       17.64532
C          6.05514       -4.87772       17.14961
C          6.06671       -3.92969       16.08609
C          7.32768       -5.23852       17.67921
C          7.27330       -3.42912       15.60537
H          5.12172       -3.57975       15.64559
C          8.49456       -4.70610       17.12958
H          7.40500       -5.94954       18.51552
H          7.29422       -2.68321       14.79477
N          8.47800       -3.81858       16.09959
H          9.48325       -5.00047       17.51671
H         -5.00763      -13.79536      -14.23497
C         -5.37426      -12.82831      -13.85518
C         -5.87457      -11.86264      -14.73019
N         -5.31350      -12.63429      -12.51052
C         -6.33551      -10.60967      -14.23082
H         -5.90613      -12.08181      -15.80812
C         -5.76091      -11.45101      -12.01138
C         -6.26030      -10.43476      -12.81862
C         -6.84133       -9.58910      -15.07311
H         -5.71843      -11.33272      -10.91713
H         -6.60716       -9.49853      -12.35757
C         -7.28600       -8.68878      -15.79562
C         -7.79105       -7.70918      -16.70069
C         -8.06693       -6.38063      -16.28906
C         -8.02125       -8.07831      -18.05757
C         -8.55154       -5.42794      -17.22099
C         -8.51253       -7.14130      -18.97438
H         -7.81392       -9.11014      -18.38083
C         -8.77222       -5.82612      -18.57110
C         -8.82210       -4.07867      -16.84650
H         -8.69383       -7.44014      -20.01921
H         -9.15400       -5.09154      -19.29682
C         -9.07142       -2.89267      -16.59850
C         -9.35340       -1.53761      -16.29650
C         -9.37951       -1.06870      -14.95129
C         -9.62550       -0.56488      -17.30212
C         -9.65488        0.26691      -14.67930
H         -9.19200       -1.76289      -14.11909
C         -9.88090        0.76090      -16.94836
H         -9.63474       -0.84666      -18.36596
H         -9.69599        0.63395      -13.64154
N         -9.89627        1.18197      -15.65549
H        -10.08225        1.51994      -17.72113
Mo        -4.57545      -14.04249      -11.17912
H        -13.03058        2.07214      -15.79559
C        -13.02170        2.01017      -14.69530
C        -14.09535        1.44570      -14.00595
N        -11.92191        2.49746      -14.06187
C        -14.05975        1.34020      -12.58554
H        -14.96061        1.07252      -14.57441
C        -11.88399        2.44325      -12.70488
C        -12.90555        1.87871      -11.94707
C        -15.10493        0.73419      -11.84431
H        -10.99374        2.87656      -12.22118
H        -12.81960        1.86002      -10.85069
C        -16.01662        0.20138      -11.20030
C        -17.12680       -0.39262      -10.52892
C        -16.99813       -0.98848       -9.24918
C        -18.40049       -0.38341      -11.16698
C        -18.12582       -1.56522       -8.61145
C        -19.51712       -0.93741      -10.52955
H        -18.50397        0.07259      -12.16364
C        -19.39165       -1.52186       -9.26367
C        -18.02724       -2.20220       -7.33932
H        -20.49944       -0.91514      -11.02799
H        -20.27186       -1.96007       -8.76845
C        -18.01726       -2.78353       -6.24743
C        -17.98221       -3.47248       -5.01005
C        -16.74814       -3.88824       -4.43132
C        -19.15894       -3.80211       -4.27654
C        -16.73748       -4.58275       -3.22670
H        -15.79787       -3.67564       -4.94236
C        -19.06369       -4.48974       -3.06528
H        -20.15271       -3.51833       -4.65455
H        -15.79057       -4.93132       -2.78430
N        -17.87239       -4.88211       -2.54060
H        -19.96827       -4.74053       -2.48811
Mo       -10.24668        3.14665      -15.09312
H        -18.89038       -7.89041       -2.79623
C        -17.83063       -8.19143       -2.77803
C        -17.35474       -9.17200       -3.64838
N        -17.02795       -7.55752       -1.88197
C        -15.97553       -9.53067       -3.64015
H        -18.05421       -9.65204       -4.34914
C        -15.71849       -7.91672       -1.82474
C        -15.16428       -8.87308       -2.67093
C        -15.43825      -10.47506       -4.55012
H        -15.10361       -7.40928       -1.06409
H        -14.09638       -9.12066       -2.58260
C        -14.98181      -11.28332       -5.36763
C        -14.55673      -12.23098       -6.34564
C        -13.19515      -12.37421       -6.71478
C        -15.53899      -13.04556       -6.97987
C        -12.82180      -13.29638       -7.72516
C        -15.16701      -13.97333       -7.96007
H        -16.59596      -12.94338       -6.68955
C        -13.82621      -14.09623       -8.34317
C        -11.47027      -13.44234       -8.15773
H        -15.93368      -14.60478       -8.43665
H        -13.53885      -14.81829       -9.12287
C        -10.33133      -13.61858       -8.60702
C         -9.03745      -13.80824       -9.15295
C         -7.85964      -13.40887       -8.45766
C         -8.83727      -14.39855      -10.43455
C         -6.60861      -13.57057       -9.04626
H         -7.93147      -12.97572       -7.44930
C         -7.55150      -14.51095      -10.96302
H         -9.69312      -14.75748      -11.02571
H         -5.68992      -13.27592       -8.51407
N         -6.44563      -14.09380      -10.29006
H         -7.39100      -14.94193      -11.96424
H         -5.34797       19.76724       -2.20661
C         -4.53255       19.13258       -1.82446
C         -3.77737       19.53145       -0.72077
N         -4.31528       17.95668       -2.47192
C         -2.74759       18.68754       -0.21271
H         -3.99766       20.49711       -0.24143
C         -3.31113       17.15448       -2.02939
C         -2.52791       17.47238       -0.92351
C         -1.98468       19.02883        0.93256
H         -3.13930       16.22577       -2.59671
H         -1.73078       16.78342       -0.60814
C         -1.32339       19.32915        1.93374
C         -0.58081       19.77188        3.06930
C          0.06481       18.86485        3.94683
C         -0.48811       21.17077        3.32387
C          0.79621       19.34609        5.06276
C          0.24858       21.64648        4.41536
H         -0.99323       21.87870        2.64884
C          0.88985       20.75114        5.27966
C          1.43099       18.46390        5.98648
H          0.32164       22.73079        4.59620
H          1.46394       21.12922        6.13952
C          1.99451       17.76622        6.83857
C          2.60872       16.95436        7.82406
C          2.30221       15.56719        7.93492
C          3.55043       17.46297        8.76539
C          2.89811       14.79415        8.92555
H          1.57991       15.10339        7.24729
C          4.11611       16.61805        9.72214
H          3.84193       18.52401        8.74875
H          2.64721       13.72724        9.03621
N          3.79719       15.29940        9.81133
H          4.85027       17.00271       10.44829
Mo        -5.56794       17.26503       -3.97062
H          2.67179       15.89758       12.72206
C          2.06759       14.98198       12.61892
C          0.73542       14.95937       13.03094
N          2.68109       13.90008       12.06880
C         -0.04782       13.78070       12.86278
H          0.29495       15.86570       13.47297
C          1.96666       12.75117       11.94147
C          0.62858       12.65368       12.31275
C         -1.42097       13.73546       13.21017
H          2.50386       11.88399       11.52519
H          0.09900       11.69865       12.18254
C         -2.62385       13.72419       13.49824
C         -3.99816       13.81124       13.87058
C         -4.96769       12.89257       13.39458
C         -4.40559       14.86669       14.73675
C         -6.33097       13.04164       13.75487
C         -5.74758       14.99856       15.11270
H         -3.65437       15.57737       15.11424
C         -6.70889       14.10640       14.62305
C         -7.34531       12.16767       13.26258
H         -6.04964       15.81183       15.79169
H         -7.76519       14.22034       14.91149
C         -8.28850       11.47278       12.86582
C         -9.38152       10.70471       12.39307
C         -9.20191        9.41412       11.81669
C        -10.72308       11.18160       12.45362
C        -10.29503        8.70901       11.32134
H         -8.19926        8.96510       11.76490
C        -11.76356       10.42118       11.92014
H        -10.95046       12.15796       12.90730
H        -10.17033        7.70578       10.88316
N        -11.56011        9.20469       11.34737
H        -12.79993       10.79442       11.93978
Mo         4.57685       14.01679       11.24083
H        -15.09912       10.28514        9.29541
C        -14.19270       10.50526        8.70929
C        -14.18904       11.52957        7.76096
N        -13.09894        9.73704        8.95960
C        -13.01540       11.79923        6.99861
H        -15.10380       12.12234        7.61006
C        -11.96397        9.98716        8.25344
C        -11.88487       10.98019        7.28317
C        -12.95820       12.81599        6.01355
H        -11.08855        9.36293        8.49330
H        -10.93885       11.13557        6.74423
C        -12.89161       13.69966        5.15039
C        -12.90165       14.74574        4.18076
C        -11.84844       14.91145        3.24577
C        -14.00499       15.64700        4.15141
C        -11.90131       15.95226        2.28389
C        -14.05056       16.68328        3.21107
H        -14.82221       15.52544        4.87889
C        -13.01723       16.83849        2.27937
C        -10.87036       16.13758        1.31594
H        -14.90502       17.37861        3.20303
H        -13.05939       17.65177        1.53866
C        -10.02239       16.35742        0.44238
C         -9.04160       16.59648       -0.55161
C         -7.78492       15.92521       -0.52936
C         -9.24169       17.51076       -1.62675
C         -6.83938       16.17257       -1.51866
H         -7.55150       15.21417        0.27642
C         -8.24720       17.69514       -2.58867
H        -10.18077       18.07788       -1.71222
H         -5.85873       15.67134       -1.49888
N         -7.05745       17.03764       -2.54515
H         -8.39922       18.39241       -3.42790
H         18.87955        8.27969       -0.77938
C         18.04731        7.95378       -1.42388
C         17.80156        8.58602       -2.64421
N         17.28965        6.91939       -0.97209
C         16.71673        8.16384       -3.46663
H         18.45558        9.41280       -2.96008
C         16.25162        6.49856       -1.74236
C         15.93397        7.08514       -2.96256
C         16.42670        8.75967       -4.71897
H         15.66853        5.64672       -1.35715
H         15.08355        6.69974       -3.54381
C         16.17258        9.25155       -5.82522
C         15.97413        9.84468       -7.10708
C         14.77988        9.64975       -7.84701
C         17.01498       10.64274       -7.66354
C         14.63299       10.22683       -9.13345
C         16.87095       11.20990       -8.93533
H         17.94000       10.80355       -7.08873
C         15.69932       11.00265       -9.67333
C         13.44760       10.05582       -9.90962
H         17.68454       11.82019       -9.35889
H         15.59199       11.44853      -10.67418
C         12.45810        9.95407      -10.64474
C         11.32860        9.83371      -11.49330
C         10.02433        9.58833      -10.97439
C         11.42610        9.94688      -12.91055
C          8.94053        9.44861      -11.83668
H          9.86511        9.51716       -9.88864
C         10.29460        9.77596      -13.70936
H         12.39429       10.15559      -13.39005
H          7.92523        9.27389      -11.44631
N          9.06432        9.52123      -13.18841
H         10.36717        9.83667      -14.80690
Mo        17.64042        5.91548        0.80708
H          8.51633        7.74392      -16.95764
C          8.74409        6.99367      -16.18377
C          9.37672        5.79498      -16.51754
N          8.38071        7.29731      -14.90908
C          9.65576        4.82477      -15.51125
H          9.65373        5.61001      -17.56633
C          8.65047        6.39174      -13.93114
C          9.26553        5.17084      -14.18531
C         10.28276        3.58631      -15.79377
H          8.36279        6.67543      -12.90626
H          9.45800        4.47816      -13.35306
C         10.82959        2.50075      -16.02380
C         11.47140        1.27722      -16.37730
C         11.59397        0.20316      -15.45939
C         12.00161        1.13214      -17.69208
C         12.22323       -1.00568      -15.85118
C         12.63475       -0.05639      -18.07496
H         11.91321        1.96551      -18.40589
C         12.74367       -1.12156      -17.17278
C         12.34910       -2.11286      -14.96080
H         13.04733       -0.15487      -19.09166
H         13.23797       -2.05618      -17.47945
C         12.48951       -3.11567      -14.25026
C         12.64536       -4.25488      -13.42242
C         12.38095       -4.19569      -12.02354
C         13.07114       -5.51912      -13.92437
C         12.53940       -5.32736      -11.23090
H         12.06033       -3.25110      -11.56057
C         13.19324       -6.61270      -13.06545
H         13.30519       -5.64788      -14.99184
H         12.35675       -5.28561      -10.14537
N         12.93184       -6.52843      -11.73358
H         13.51216       -7.59530      -13.44816
Mo         7.42911        9.06065      -14.37444
H         15.92549       -7.14129      -10.95983
C         15.71360       -6.73013       -9.95994
C         16.62577       -5.88277       -9.33116
N         14.52995       -7.08162       -9.38964
C         16.32733       -5.32849       -8.05268
H         17.56930       -5.63711       -9.84138
C         14.24640       -6.60375       -8.14932
C         15.09615       -5.73956       -7.46488
C         17.19529       -4.41250       -7.40797
H         13.29692       -6.93696       -7.70024
H         14.81247       -5.38038       -6.46490
C         17.95215       -3.59562       -6.86973
C         18.89263       -2.67002       -6.32794
C         18.53799       -1.74318       -5.31520
C         20.22384       -2.67056       -6.83577
C         19.49075       -0.80879       -4.83595
C         21.17148       -1.76527       -6.34363
H         20.50531       -3.39354       -7.61689
C         20.81475       -0.83345       -5.36171
C         19.16261        0.17102       -3.85263
H         22.20098       -1.78173       -6.73578
H         21.55978       -0.11507       -4.98633
C         18.95718        1.06504       -3.02291
C         18.72523        2.11382       -2.09872
C         17.59513        2.11697       -1.23104
C         19.59964        3.23390       -1.99067
C         17.37586        3.18762       -0.36896
H         16.89173        1.27147       -1.23427
C         19.30178        4.27511       -1.11176
H         20.50874        3.29619       -2.60755
H         16.51091        3.19635        0.31353
N         18.19964        4.26671       -0.31537
H         19.96050        5.15565       -1.04105
Mo        13.07847       -8.13285      -10.42773
H         -5.02548      -16.96303      -10.25295
C         -4.22645      -16.61122       -9.58090
C         -3.69025      -17.45691       -8.60834
N         -3.80026      -15.33111       -9.75138
C         -2.66498      -16.98974       -7.73509
H         -4.07091      -18.48612       -8.52485
C         -2.81350      -14.86923       -8.93746
C         -2.23853      -15.64523       -7.93693
C         -2.09271      -17.79948       -6.72324
H         -2.47551      -13.83583       -9.11386
H         -1.44360      -15.21639       -7.30935
C         -1.58262      -18.49416       -5.83576
C         -1.04622      -19.36775       -4.84414
C         -0.17978      -18.90074       -3.82309
C         -1.39571      -20.74875       -4.88130
C          0.31926      -19.79524       -2.84237
C         -0.89225      -21.63451       -3.92115
H         -2.06311      -21.11697       -5.67564
C         -0.04796      -21.17070       -2.90517
C          1.17674      -19.35838       -1.78967
H         -1.16332      -22.70147       -3.96400
H          0.34154      -21.86989       -2.14919
C          1.91505      -19.05531       -0.84449
C          2.76069      -18.69138        0.23242
C          3.36777      -17.40384        0.29512
C          3.05693      -19.57441        1.31136
C          4.19014      -17.06759        1.36491
H          3.19718      -16.67179       -0.50758
C          3.88268      -19.15715        2.35661
H          2.63700      -20.59138        1.33433
H          4.67835      -16.08120        1.41176
N          4.44610      -17.92011        2.39288
H          4.10715      -19.83061        3.19905
H          7.47420      -19.07288        2.26880
C          7.77606      -18.06548        1.93995
C          8.71012      -17.90092        0.91647
N          7.19022      -17.01265        2.57040
C          9.06870      -16.59448        0.47504
H          9.15364      -18.79214        0.44734
C          7.54758      -15.75687        2.19296
C          8.45652      -15.51053        1.16815
C          9.97743      -16.37831       -0.59151
H          7.07940      -14.92696        2.74636
H          8.70585      -14.47255        0.90372
C         10.76830      -16.19492       -1.52470
C         11.72121      -16.07257       -2.58006
C         11.76967      -14.93308       -3.42191
C         12.65173      -17.13122       -2.78851
C         12.73544      -14.84848       -4.45716
C         13.61653      -17.03937       -3.79890
H         12.61420      -18.02086       -2.14109
C         13.66744      -15.91238       -4.62771
C         12.79286      -13.73466       -5.34623
H         14.33772      -17.85953       -3.94391
H         14.42474      -15.84652       -5.42399
C         12.89648      -12.81359       -6.16559
C         12.98245      -11.76620       -7.11576
C         11.92104      -10.83013       -7.28142
C         14.11208      -11.58648       -7.96615
C         12.01613       -9.82385       -8.23636
H         11.01314      -10.90799       -6.66563
C         14.13732      -10.54163       -8.89177
H         14.97526      -12.26614       -7.90262
H         11.18977       -9.11111       -8.38906
N         13.10533       -9.66835       -9.03497
H         15.01051      -10.39126       -9.54667
H         12.79849      -10.72395      -12.03277
C         11.76014      -10.35786      -11.99087
C         10.71506      -11.12270      -12.50869
N         11.55975       -9.14582      -11.40798
C          9.37164      -10.65526      -12.42053
H         10.94041      -12.09504      -12.97194
C         10.29191       -8.65976      -11.35386
C          9.19436       -9.36959      -11.83275
C          8.27571      -11.42837      -12.87840
H         10.16895       -7.66025      -10.90673
H          8.18980       -8.92807      -11.75834
C          7.33170      -12.12898      -13.26313
C          6.31846      -13.01121      -13.74301
C          4.95647      -12.86795      -13.37520
C          6.69724      -14.07925      -14.60683
C          3.98973      -13.79585      -13.83885
C          5.73859      -14.98091      -15.08393
H          7.75232      -14.18834      -14.90155
C          4.39836      -14.85502      -14.69990
C          2.61656      -13.71523      -13.46022
H          6.04130      -15.79691      -15.75935
H          3.64924      -15.57313      -15.06739
C          1.41481      -13.73406      -13.16787
C          0.04286      -13.78795      -12.81637
C         -0.64813      -12.65514      -12.29720
C         -0.72456      -14.98133      -12.94994
C         -1.98427      -12.76024      -11.92091
H         -0.13178      -11.68944      -12.19568
C         -2.05557      -15.01100      -12.53443
H         -0.27247      -15.89366      -13.36723
H         -2.53283      -11.88889      -11.52898
N         -2.68297      -13.92241      -12.01350
H         -2.64727      -15.93729      -12.60990
H         10.04020       -1.56213       17.77215
C          9.84073       -0.80287       16.99908
C          9.58719        0.52324       17.35258
N          9.85668       -1.22412       15.70624
C          9.31771        1.49645       16.34669
H          9.59598        0.80505       18.41641
C          9.61749       -0.30881       14.72976
C          9.34408        1.02732       15.00152
C          9.03834        2.85186       16.64916
H          9.65869       -0.67605       13.69208
H          9.15842        1.72173       14.16909
C          8.79160        4.03798       16.89937
C          8.52395        5.38699       17.27664
C          8.04324        6.34321       16.34626
C          8.74357        5.78127       18.62807
C          7.77018        7.67143       16.76072
C          8.48669        7.09611       19.03413
H          9.12225        5.04390       19.35258
C          7.99926        8.03662       18.11883
C          7.26910        8.65445       15.85708
H          8.66717        7.39198       20.07994
H          7.79412        9.06823       18.44425
C          6.82801        9.55740       15.13576
C          6.32643       10.58042       14.29381
C          6.25520       10.40772       12.88122
C          5.86606       11.83331       14.79377
C          5.75962       11.42592       12.07412
H          6.60197        9.47164       12.41981
C          5.36966       12.80098       13.91870
H          5.89482       12.05078       15.87213
H          5.72021       11.30932       10.97960
N          5.31249       12.60906       12.57369
H          5.00346       13.76800       14.29895
H          7.38952       14.93526       12.01863
C          7.55112       14.49796       11.02035
C          8.83672       14.38993       10.49050
N          6.44706       14.06888       10.35222
C          9.03844       13.79213        9.21269
H          9.69129       14.75843       11.07763
C          6.61134       13.53780        9.11215
C          7.86217       13.37994        8.52237
C         10.33206       13.60698        8.66475
H          5.69386       13.23350        8.58321
H          7.93518       12.94000        7.51704
C         11.46994       13.43403        8.21166
C         12.81956       13.29105        7.77247
C         13.18975       12.36510        6.76452
C         13.82503       14.09734        8.38024
C         14.54936       12.22471        6.38733
C         15.16381       13.97700        7.98925
H         13.54016       14.82219        9.15827
C         15.53283       13.04578        7.01119
C         14.97029       11.27345        5.41117
H         15.93130       14.61336        8.45793
H         16.58829       12.94586        6.71460
C         15.42140       10.46184        4.59406
C         15.95148        9.51369        3.68393
C         15.13026        8.84487        2.73094
C         17.33248        9.16218        3.67551
C         15.67789        7.88555        1.88396
H         14.05987        9.08604        2.65605
C         17.80145        8.17821        2.80521
H         18.03909        9.65083        4.36302
H         15.05463        7.36976        1.13579
N         16.98976        7.53400        1.92499
H         18.86305        7.88335        2.81046
H         19.92485        4.72845        2.54096
C         19.01789        4.47122        3.11152
C         19.10948        3.78409        4.32344
N         17.82776        4.85538        2.57855
C         17.93007        3.44661        5.04896
H         20.10253        3.50720        4.70837
C         16.69032        4.54731        3.25641
C         16.69724        3.85298        4.46120
C         17.96151        2.75926        6.28753
H         15.74404        4.88867        2.80709
H         15.74485        3.63335        4.96522
C         17.96853        2.17979        7.38042
C         18.06595        1.54619        8.65451
C         16.93986        0.96413        9.29030
C         19.32998        1.51222        9.31075
C         17.06823        0.37292       10.57233
C         19.45523        0.93214       10.57864
H         20.20905        1.95424        8.81690
C         18.33999        0.37346       11.21435
C         15.96034       -0.22613       11.24317
H         20.43617        0.91713       11.08005
H         18.44310       -0.07876       12.21277
C         15.05190       -0.76300       11.88852
C         14.01123       -1.37352       12.63250
C         12.86457       -1.93092       11.99653
C         14.04430       -1.46505       14.05402
C         11.84712       -2.49937       12.75709
H         12.78121       -1.92384       10.89980
C         12.97499       -2.03422       14.74617
H         14.90394       -1.07686       14.62100
H         10.96280       -2.94719       12.27585
N         11.88208       -2.53986       14.11486
H         12.98145       -2.08503       15.84710
H         -6.85350       18.24277       -6.57873
C         -7.15054       17.18219       -6.54902
C         -7.85405       16.61020       -7.60963
N         -6.79088       16.47482       -5.44497
C         -8.20467       15.22959       -7.57675
H         -8.12099       17.23556       -8.47495
C         -7.15045       15.16617       -5.37409
C         -7.83525       14.51876       -6.39851
C         -8.87886       14.59403       -8.65002
H         -6.87375       14.63080       -4.45160
H         -8.09843       13.45671       -6.28685
C         -9.46475       14.04412       -9.59030
C        -10.17867       13.49975      -10.69994
C        -10.10838       12.12519      -11.03954
C        -10.98649       14.36982      -11.48764
C        -10.83591       11.62345      -12.14910
C        -11.71896       13.87106      -12.57178
H        -11.03980       15.43912      -11.23137
C        -11.65279       12.51294      -12.90509
C        -10.76304       10.25430      -12.54220
H        -12.34846       14.55181      -13.16684
H        -12.22663       12.12613      -13.76117
C        -10.73976        9.08816      -12.95448
C        -10.67812        7.75653      -13.43456
C         -9.65138        6.86460      -13.00972
C        -11.61528        7.22972      -14.37048
C         -9.59390        5.56978      -13.51377
H         -8.88845        7.20120      -12.29265
C        -11.49764        5.91276      -14.81880
H        -12.43973        7.85264      -14.74883
H         -8.78829        4.88192      -13.21144
N        -10.49991        5.08695      -14.40516
H        -12.22214        5.49634      -15.53695
H         -9.53701        5.01029      -17.41617
C         -8.54523        4.70836      -17.04322
C         -7.38455        5.26592      -17.57908
N         -8.51954        3.78643      -16.04395
C         -6.10723        4.89412      -17.06807
H         -7.46949        6.00518      -18.38968
C         -7.31041        3.38298      -15.57272
C         -6.10836        3.90432      -16.04334
C         -4.90836        5.48287      -17.54254
H         -7.32364        2.60956      -14.78825
H         -5.15959        3.54234      -15.62114
C         -3.87702        6.02633      -17.95619
C         -2.75190        6.70582      -18.51128
C         -1.49801        6.75691      -17.85108
C         -2.90590        7.36573      -19.76469
C         -0.42019        7.48199      -18.41980
C         -1.83417        8.05998      -20.33811
H         -3.87563        7.32154      -20.28402
C         -0.60388        8.13202      -19.67437
C          0.84503        7.59919      -17.77066
H         -1.96138        8.55722      -21.31295
H          0.23326        8.68887      -20.12287
C          1.96376        7.77394      -17.27269
C          3.23843        8.01277      -16.70062
C          3.77408        7.18076      -15.67548
C          4.05539        9.10707      -17.10805
C          5.00960        7.47628      -15.10611
H          3.21734        6.29672      -15.33161
C          5.27560        9.34637      -16.47625
H          3.72669        9.78228      -17.91241
H          5.43879        6.83386      -14.32032
N          5.74951        8.55412      -15.47757
H          5.90006       10.20598      -16.76767
H          7.75493       12.13278      -14.56393
C          6.83157       12.01928      -13.97357
C          6.13437       13.14021      -13.52009
N          6.41805       10.74917      -13.71891
C          4.94688       12.98407      -12.74739
H          6.51506       14.14312      -13.76562
C          5.28017       10.57738      -12.99449
C          4.53723       11.64255      -12.49699
C          4.20687       14.08559      -12.25127
H          4.95977        9.53740      -12.82282
H          3.62452       11.44142      -11.91729
C          3.55253       15.03894      -11.81157
C          2.85822       16.19648      -11.35098
C          1.79112       16.11032      -10.42106
C          3.25376       17.47558      -11.83857
C          1.13707       17.28518       -9.97074
C          2.59954       18.63435      -11.40388
H          4.07771       17.54672      -12.56531
C          1.55537       18.55045      -10.47521
C          0.07204       17.23945       -9.02322
H          2.90940       19.61738      -11.79307
H          1.04711       19.46490      -10.13232
C         -0.85157       17.28264       -8.20141
C         -1.91106       17.31586       -7.26142
C         -2.57019       16.12328       -6.84510
C         -2.38362       18.52675       -6.67673
C         -3.60699       16.18095       -5.92009
H         -2.26983       15.15047       -7.26090
C         -3.42235       18.50016       -5.74475
H         -1.93483       19.49357       -6.95049
H         -4.13461       15.26579       -5.60738
N         -4.03295       17.34635       -5.36379
H         -3.78604       19.43157       -5.28204
H         15.96112        0.97635        8.78818
H         12.42121       11.74116        6.28499
H          1.36251       -6.33095       16.89840
H         -4.66326       12.07086       12.72972
H        -17.52574        1.76062        4.87725
H        -14.04979       -9.03843        7.47881
H        -16.01791       -1.00826       -8.75019
H        -12.42754      -11.75537       -6.22724
H         -1.36623        6.24641      -16.88567
H          4.65117      -12.04353      -12.71409
H         13.96622        9.04330       -7.42253
H         17.51451       -1.73773       -4.91193
H          9.48506      -11.49288       10.51063
H         -0.00584       17.78231        3.76486
H          0.10022      -17.83756       -3.78730
H         -7.89690       -6.08522      -15.24309
H         -9.48287       11.44465      -10.44326
H         11.19208        0.30572      -14.44065
H        -10.98944       14.22455        3.26141
H        -11.12648       -0.24484       14.35234
H         11.05171      -14.11263       -3.27519
H          7.87405        6.05081       15.29933
H         -1.51898      -15.10559        9.88038
H          1.47396       15.12777      -10.04135
